# Supplementary material for: Lipid-Binding Aegerolysin from Biocontrol Fungus Beauveria bassiana
Source: Toxins (Basel). 2021 Nov 20;13(11):820. doi: 10.3390/toxins13110820 (PMC8624791; doi:10.3390/toxins13110820)
Supplement: Supplementary file 1 [file toxins-13-00820-s001.zip]

Archive with 1 entries (1 files):
- toxins-1442459-supplementary.pdf
